# Supplementary material for: Capillary hemoglobin electrophoresis of healthy and anemic dogs: Quantification, validation, and reference intervals of hemoglobin fractions
Source: PLoS One. 2019 Sep 4;14(9):e0217258. doi: 10.1371/journal.pone.0217258 (PMC6726222; doi:10.1371/journal.pone.0217258)
Supplement: S1 File — (XLSX) [file pone.0217258.s001.xlsx]

## Sheet: Presicion study
Animal (high HbA2)	HbA	HbA2		Animal (medium HbA2)	HbA	HbA2		Animal (low HbA2)	HbA	HbA2
1.1	99.1	0.9		2.1	99.5	0.5		3.1	100	0
Within-run 1.2	99.1	0.9		Within-run 2.2	99.5	0.5		Within-run 2.2	100	0
Within-run 1.3	99.3	0.7		Within-run 2.3	99.5	0.5		Within-run 2.3	100	0
Within-run 1.4	99.1	0.9		Within-run 2.4	99.5	0.5		Within-run 2.4	100	0
Within-run 1.5	99.1	0.9		Within-run 2.5	99.5	0.5		Within-run 2.5	100	0
Within-run 1.6	99.2	0.8		Within-run 2.6	99.7	0.3		Within-run 2.6	100	0
Within-run 1.7	99.1	0.9		Within-run 2.7	99.7	0.3		Within-run 2.7	100	0
Within-run 1.8	99.1	0.9		Within-run 2.8	99.5	0.5		Within-run 2.8	100	0
Between-run 1.2	99.1	0.9		Between-run 2.2	99.5	0.5		Between-run 2.2	100	0
Between-run 1.3	99.4	0.6		Between-run 2.3	99.5	0.5		Between-run 2.3	100	0
Between-run 1.4	99.4	0.6		Between-run 2.4	99.5	0.5		Between-run 2.4	100	0
Between-run 1.5	99.1	0.9		Between-run 2.5	99.7	0.3		Between-run 2.5	100	0
Between-run 1.6	99.1	0.9		Between-run 2.6	99.5	0.5		Between-run 2.6	100	0
Within-run SD	0.0695971	0.0695971		Within-run SD	0.0866025	0.0866025		Within-run SD	0	0
Within-run μ	99.1375	0.8625		Within-run μ	99.55	0.45		Within-run μ	100	0
Within-run CV	0.0702026	8.06922		Within-run CV	0.086994	19.245		Within-run CV	0	0
Between-run SD	0.141421	0.141421		Between-run SD	0.0745356	0.0745356		Between-run SD	0	0
Between-run μ	99.2	0.8		Between-run μ	99.5333	0.466667		Between-run μ	100	0
Between-run CV	0.142562	17.6777		Between-run CV	0.0748851	15.9719		Between-run CV	0	0
Overall within-run CV	0.0523989	9.10474
Overall between-run CV	0.0724823	11.2165

## Sheet: Population
Sample	Age (years)	Breed	Sex	Anemia	Regeneration	RBC (106/µL)	HGB (g/dL)	HCT (%)	RETICp (%)	RETIC (103/µL)	HbA (%)	HbA2 (%)	Diagnosis
1	2	Maltese	F	1	2	3.4	7.6	24.8	14.1	479.4	99	1	Blood loss anemia (NSAIDs)
2	7	Labrador	F	1	2	3.31	7.3	24.7	10.4	344.24	100	0	Splenic hemangiosarcoma
3	4	Mongrel	M	1	2	4.17	10.2	31.7	9.3	387.81	99.8	0.2	Bee sting envenomation
4	9	Maltese	F	1	2	4.14	8.6	29.1	8	331.2	100	0	Diabetic ketoacidosis
5	1	Greek pointer	F	1	2	1.48	2.9	10.9	20.9	309.32	99.6	0.4	Immune-mediated hemolytic anemia
6	10	Mongrel	M	1	2	2.16	4.9	17.2	21.6	466.56	99.2	0.8	Splenic hemangiosarcoma
7	12	Yorkshire Terrier	F	1	2	2.81	6.5	22.9	10.1	283.81	99.6	0.4	Lymphoma
8	9	Rottweiler	F	1	2	3.4	7.7	24.1	6.2	210.8	100	0	Septic peritonitis
9	13	Maltese	M	1	2	3.91	8.9	27.8	5.9	230.69	100	0	Liver disease
10	0.2	Mongrel	F	1	2	0.78	2.2	8	35.4	276.12	99.8	0.2	Blood loss anemia (ectoparasitism)
11	11	Mongrel	F	1	1	2.28	5.4	16.7	2.3	52.44	100	0	Septic peritonitis
12	6	Maltese	F	0	0	7.9	19.2	57.1	0.7	55.3	100	0
13	5	Doberman	F	0	0	5.79	12.5	38.5	0.6	34.74	100	0
14	10	Mongrel	M	0	0	6.1	14.3	41.6	0.5	30.5	100	0
15	8	GSD	M	0	0	6.06	14.4	42.7	0.7	42.42	99.1	0.9
16	12	Mongrel	M	0	0	7.12	16.3	49.7	0.6	42.72	99.1	0.9
17	7	Pincher	F	1	1	4.49	10.3	31.3	0.5	22.45	100	0	Liver disease
18	15	GSD	M	0	0	6.28	15.3	45.7	0.8	50.24	99.8	0.2
19	4	Labrador	M	0	0	7.25	17.1	51.3	0.1	7.25	100	0
20	7	Mongrel	F	0	0	6.5	15.6	45.9	0.3	19.5	99	1
21	3	Mongrel	M	0	0	8.14	18.3	56.1	0.3	24.42	99.6	0.4
22	8	Boxer	M	0	0	7.06	15.3	44.7	0.7	49.42	99.1	0.9
23	2	Mongrel	F	0	0	5.46	13.1	39.3	0.6	32.76	100	0
24	7	Yorkshire Terrier	M	0	0	7.08	16.4	49.9	0.5	35.4	100	0
25	1	GSD	M	0	0	6.09	14.3	42.3	0.6	36.54	99.3	0.7
26	0.5	Mongrel	M	0	0	7.03	15.8	47.8	0.7	49.21	100	0
27	0.5	Mongrel	M	0	0	6.29	13.8	41.3	0.4	25.16	100	0
28	10	Mongrel	F	0	0	6.39	14.5	44.3	0.2	12.78	100	0
29	13	Mongrel	M	1	2	3.89	9.1	29.6	9.3	361.77	99.7	0.3	Babesiosis
30	3	Yorkshire Terrier	F	1	1	3.28	8.5	25.9	0.1	3.28	98.9	1.1	Chronic kidney disease
31	2	Mongrel	F	0	0	7.18	16	48.4	0.5	35.9	99.2	0.8
32	8	Pincher	F	0	0	6.18	14.6	43.3	0.1	6.18	100	0
33	11	Mongrel	M	0	0	5.82	13.5	42.2	0.5	29.1	100	0
34	10	Shar Pei	M	1	2	3.21	6.4	20.1	4	128.4	100	0	Liver disease
35	5	Beagle	M	1	1	4.32	8.6	27	0.7	30.24	99.1	0.9	Immune-mediated thrombocytopenia
36	5	Collie	F	0	0	6.74	16.5	48.5	0.6	40.44	100	0
37	2	Shar Pei	F	1	1	6.83	10.5	32	0.2	13.66	100	0	Chronic kidney disease
38	8	Mongrel	F	0	0	8.5	18.4	57.4	0.4	34	99.5	0.5
39	6	Maltese	F	1	2	1.31	3.2	11.4	30.2	395.62	99.4	0.6	Immune-mediated thrombocytopenia
40	5	Mongrel	F	0	0	6.96	16	48	0.5	34.8	99.1	0.9
41	3	Mongrel	M	0	0	6.61	16.6	51.5	0.4	26.44	99.7	0.3
42	1	Mongrel	M	0	0	6.38	14.2	42.2	0.6	38.28	100	0
43	3	Yorkshire Terrier	F	0	0	6.16	14.6	44.5	0.2	12.32	99.5	0.5
44	2	Cocker Spaniel	F	0	0	6.9	15.4	45.9	0.4	27.6	99.1	0.9
45	10	Mongrel	M	0	0	7.68	17.5	52.4	0.1	7.68	100	0
46	8	Poodle	F	0	0	6.44	14.7	44.1	0.1	6.44	100	0
47	1	Chow chow	F	0	0	6.37	15.3	45.6	0.3	19.11	100	0
48	2	Collie	F	0	0	7.7	17	51.8	0.7	53.9	100	0
49	4	Mongrel	F	1	1	5.34	9.5	28.8	0.5	26.7	100	0	Unknown
50	0.3	Mongrel	F	1	1	3.9	8.3	26.6	0.5	19.5	100	0	Unknown
51	3	French Bulldog	F	1	2	2.08	4.5	15.6	19.3	401.44	100	0	Blood loss anemia (NSAIDs)
52	3	French Bulldog	F	1	2	3.12	6.7	21.3	5.3	165.36	100	0	Unknown
53	4	Mongrel	F	1	1	3.17	6.5	22.4	1.6	50.72	100	0	Leishmaniosis
54	2	Mongrel	M	0	0	5.6	12.4	37.7	0.4	22.4	99.3	0.7
55	6	Mongrel	M	1	2	2.64	5.7	17.2	3.1	81.84	100	0	Blood loss anemia (trauma)
56	14	Labrador	M	1	2	2.76	7.1	22.3	3	82.8	100	0	Chronic lymphocytic leukemia
57	2	Beagle	M	0	0	5.66	12.9	40.3	0.2	11.32	100	0
58	15	Mongrel	F	1	1	2.68	6.4	20	0.1	2.68	100	0	Chronic kidney disease
59	6	Setter	M	1	1	5.02	11.6	34.6	0.4	20.08	99.3	0.7	Blood loss anemia (trauma)
60	7	Mongrel	M	1	2	3.12	7.5	24	3.7	115.44	100	0	Leishmaniosis
61	11	Yorkshire Terrier	M	1	1	5.08	11.6	35.9	0.7	35.56	99.5	0.5	Chronic kidney disease
62	6	Setter	F	1	1	5.39	12.6	34.7	0.2	10.78	99.7	0.3	Immune-mediated hemolytic anemia
63	13	Greek pointer	F	1	1	4.77	10.7	31.8	0.3	14.31	99.1	0.9	Periodontal disease
64	5	Mongrel	M	1	1	4.57	9.9	29.9	0.9	41.13	100	0	Leishmaniosis
65	3	Mongrel	M	1	1	3.53	8.3	22.8	1.2	42.36	100	0	Chronic kidney disease
66	10	Mongrel	F	1	1	3.5	8	22.5	0.5	17.5	99.1	0.9	Cutaneous sarcoma, cutaneous mast cell tumor
67	2	Mongrel	M	1	2	3.83	9.4	27.8	2.5	95.75	100	0	Pyometra
68	8	Poddle	M	1	2	4.8	10.3	29.5	2.5	120	100	0	Diabetes mellitus
69	8	Rottweiler	M	1	2	2.13	4.8	14.4	3.8	80.94	99.2	0.8	Lymphoma
70	2	Mongrel	F	1	2	2.83	7.7	25.5	12.6	356.58	99	1	Liver disease
71	5	Mongrel	M	1	2	0.74	1.3	6.1	40.2	297.48	100	0	Leishmaniosis
72	10	Cocker Spaniel	M	1	2	1	2.9	11	35.6	356	100	0	Liver disease
73	1.5	Mongrel	F	1	2	1.98	4.9	16.3	19.1	378.18	99.7	0.3	Immune-mediated hemolytic anemia
74	5	GSD	M	1	2	3.57	7.8	24.1	11.1	396.27	99.3	0.7	Periodontal disease
75	11	Mongrel	F	0	0	5.83	13.4	40.3	0.9	52.47	100	0
76	10	Labrador	M	0	0	7.93	18	53.6	0.7	55.51	99.8	0.2
77	9	Labrador	F	0	0	6.26	13.9	41.7	0.7	43.82	100	0
78	12	Greek pointer	M	0	0	6.38	15.3	45.4	0.8	51.04	99.2	0.8
79	6	Mongrel	M	0	0	7.41	18.3	55.5	0.1	7.41	99.7	0.3
80	3	Mongrel	F	0	0	5.8	14.2	42.9	1	58	99.2	0.8
81	5	Mongrel	M	0	0	5.88	14.1	42.6	0.7	41.16	100	0
82	9	Mongrel	F	0	0	6.13	14.6	44	0.9	55.17	99.2	0.8
83	12	Mongrel	M	0	0	7.48	16.6	49.2	0.6	44.88	100	0
84	14	Mongrel	F	0	0	6.82	15	44.6	0.1	6.82	99.3	0.7
85	10	Pekingese	M	0	0	5.8	14.2	42.6	0.5	29	100	0
86	8	Pincher	F	0	0	6.38	15.3	45.8	0.2	12.76	100	0
87	5	Poodle	M	0	0	6.55	15.6	46.6	0.4	26.2	100	0
88	7	Mongrel	F	0	0	6.62	15.7	47.4	0.2	13.24	99.1	0.9
89	4	Mongrel	F	0	0	7.68	16.9	50.7	0.3	23.04	99	1
90	2	Jack Russell Terrier	F	0	0	6.24	15.2	46.1	0.4	24.96	99.6	0.4
91	2	GSD	M	0	0	6.75	16.2	48.3	0.3	20.25	98.9	1.1
92	5	Cocker Spaniel	M	0	0	6.31	14.9	45.2	0.8	50.48	99.3	0.7
93	3	Cocker Spaniel	F	0	0	6.84	16.3	49.9	0.6	41.04	100	0
94	3	Mongrel	M	0	0	8.14	17.9	53.8	0.2	16.28	99.5	0.5
95	5	Greek shepherd	F	0	0	7.64	16.8	50.4	0.3	22.92	100	0
